# Supplementary material for: Advancements in extracellular vesicles biomanufacturing: a comprehensive overview of large-scale production and clinical research
Source: Front Bioeng Biotechnol. 2025 Feb 19;13:1487627. doi: 10.3389/fbioe.2025.1487627 (PMC11879961; doi:10.3389/fbioe.2025.1487627)
Supplement: Supplementary file 2 [file Table3.xlsx]

## Sheet: Sheet1
Table S2. Extracellular vesicles in disease diagnosis
NCT Number	Study Title	Study URL	Study Status	Conditions	Interventions	Sponsor	Collaborators	Study Type
NCT04227886	Study on Predictive Biomarkers of Neoadjuvant Chemoradiotherapy for Rectal Cancer	https://clinicaltrials.gov/study/NCT04227886	UNKNOWN	Rectal Neoplasm Malignant Carcinoma|Chemoradiotherapy|Neoadjuvant Therapy|Predictive Biomarkers|Adenocarcinoma	RADIATION: Radiation|DRUG: Capecitabine-Irinotecan Combination	Fudan University	Liaoning Tumor Hospital & Institute|Harbin Medical University	OBSERVATIONAL
NCT05888558	Screening of Serum Exosomal miRNA as a Biomarker for Ocular Muscle Myasthenia Gravis	https://clinicaltrials.gov/study/NCT05888558	ENROLLING_BY_INVITATION	Myasthenia Gravis	DEVICE: Body fluid diagnosis	First Affiliated Hospital of Jinan University		OBSERVATIONAL
NCT05587114	Comparision of Various Biomarkers Between Peripheral and Pulmonary Blood	https://clinicaltrials.gov/study/NCT05587114	RECRUITING	Lung Cancer|Diagnosis	DIAGNOSTIC_TEST: frozen blood plasma samples	Korea University Guro Hospital		OBSERVATIONAL
NCT05937594	MicroRNA Biomarkers for Neonatal Opioid Withdrawal Syndrome	https://clinicaltrials.gov/study/NCT05937594	RECRUITING	Neonatal Opioid Withdrawal Syndrome|Neonatal Abstinence Syndrome	GENETIC: Buccal swab saliva for further genetic testing	Milton S. Hershey Medical Center	National Institute on Drug Abuse (NIDA)	OBSERVATIONAL
NCT04523389	Contents of Circulating Extracellular Vesicles: Biomarkers in Colorectal Cancer Patients	https://clinicaltrials.gov/study/NCT04523389	UNKNOWN	Colorectal Cancer	BIOLOGICAL: analysis (protein, lipid, RNA ...) of circulating exosomes, size and number|OTHER: Gathering additional information about the patient's cancer|DIAGNOSTIC_TEST: Diagnostic test	Centre Hospitalier Universitaire Dijon		OBSERVATIONAL
NCT05476029	Changes of Exosomes and Biomarkers in Plasma and Alveolar Lavage Fluid of Patients With Sepsis Complicated With ARDS	https://clinicaltrials.gov/study/NCT05476029	RECRUITING	Sepsis Complicated With ARDS	DIAGNOSTIC_TEST: Blood samples and alveolar lavage fluid were collected	Tianjin Nankai Hospital		OBSERVATIONAL
NCT03034265	New Biomarkers and Difficult-to-treat Hypertension	https://clinicaltrials.gov/study/NCT03034265	COMPLETED	Hypertension		Insel Gruppe AG, University Hospital Bern	University of Zurich	OBSERVATIONAL
NCT05955521	Exosome as the Prognostic and Predictive Biomarker in EBC Patients	https://clinicaltrials.gov/study/NCT05955521	ACTIVE_NOT_RECRUITING	Triple Negative Breast Cancer|HER2-positive Breast Cancer	PROCEDURE: exosome and ctDNA evaluation	Samsung Medical Center		INTERVENTIONAL
NCT06007755	Exploring of Serum Biomarkers of Delirium After Cardiovascular Surgery	https://clinicaltrials.gov/study/NCT06007755	RECRUITING	Delirium		Huazhong University of Science and Technology		OBSERVATIONAL
NCT05451342	Explore Potential Plasma and BALF Immunometabolic and Lipidomic Biomarkers for Identifying ARDS Endotypes	https://clinicaltrials.gov/study/NCT05451342	RECRUITING	Acute Respiratory Distress Syndrome|Acute Respiratory Failure	DIAGNOSTIC_TEST: Integrated Transcriptomics, Metabolomics, and Lipidomics Profiling	Peking Union Medical College Hospital		OBSERVATIONAL
NCT03830619	Serum Exosomal Long Noncoding RNAs as Potential Biomarkers for Lung Cancer Diagnosis	https://clinicaltrials.gov/study/NCT03830619	COMPLETED	Lung Cancer (Diagnosis)	DIAGNOSTIC_TEST: collect samples	Wuhan Union Hospital, China		OBSERVATIONAL
NCT02862470	Anaplastic Thyroid Cancer and Follicular Thyroid Cancer-derived Exosomal Analysis Via Treatment of Lovastatin and Vildagliptin and Pilot Prognostic Study Via Urine Exosomal Biological Markers in Thyroid Cancer Patients	https://clinicaltrials.gov/study/NCT02862470	COMPLETED	Thyroid Cancer		National Taiwan University Hospital		OBSERVATIONAL
NCT04636788	Circulating Extracellular Exosomal Small RNA as Potential Biomarker for Human Pancreatic Cancer	https://clinicaltrials.gov/study/NCT04636788	UNKNOWN	Pancreas Adenocarcinoma	PROCEDURE: Venous sampling	Huazhong University of Science and Technology		INTERVENTIONAL
NCT04534647	Serological and Urinary Biomarkers in Latin American Patients With Systemic Lupus Erythematosus: GLADEL 2.0 Cohort	https://clinicaltrials.gov/study/NCT04534647	RECRUITING	Lupus Nephritis	DIAGNOSTIC_TEST: different serum and urine biomarkers	Liga Panamericana de Asociaciones de Reumatologia (PANLAR)	Janssen Research & Development, LLC	OBSERVATIONAL
NCT04315753	Circulating and Imaging Biomarkers to Improve Lung Cancer Management and Early Detection	https://clinicaltrials.gov/study/NCT04315753	UNKNOWN	Lung Cancer	OTHER: LDCT (Low Dose CT)	Istituto Clinico Humanitas	Ospedale San Raffaele|University of Paris 5 - Rene Descartes|European Institute of Oncology|Istituto Superiore di Sanit脿	OBSERVATIONAL
NCT05463107	Correlation Between Various Urinary Exosomal Protein Biomarkers and Pathological Manifestation in Thyroid Follicular Neoplasm: Early and Pre-operative Diagnosis of Follicular Thyroid Cancer	https://clinicaltrials.gov/study/NCT05463107	RECRUITING	Thyroid Cancer|Follicular Thyroid Cancer		National Taiwan University Hospital		OBSERVATIONAL
NCT03487861	Urinary Transglutaminase 2 as a Biomarker for Kidney Allograft Fibrosis	https://clinicaltrials.gov/study/NCT03487861	UNKNOWN	Kidney Allograft Fibrosis|Kidney Transplant Failure and Rejection	DIAGNOSTIC_TEST: observational(urinary biomarker for kidney allograft fibrosis)	Asan Medical Center		OBSERVATIONAL
NCT01344109	A Pilot Study of Tumor-Derived Exosomes as Diagnostic and Prognostic Markers in Breast Cancer Patients Receiving Neoadjuvant Chemotherapy	https://clinicaltrials.gov/study/NCT01344109	WITHDRAWN	Breast Neoplasms		Leo W. Jenkins Cancer Center		OBSERVATIONAL
NCT01779583	Circulating Exosomes As Potential Prognostic And Predictive Biomarkers In Advanced Gastric Cancer Patients ("EXO-PPP Study")	https://clinicaltrials.gov/study/NCT01779583	UNKNOWN	Gastric Cancer		Hospital Miguel Servet	Centro Nacional de Investigaciones Oncologicas CARLOS III|Aragon Institute of Health Sciences	OBSERVATIONAL
NCT03419000	Circulating microRNAs as Biomarkers of RESPIratory Dysfunction in Patients With Refractory epilePSY	https://clinicaltrials.gov/study/NCT03419000	COMPLETED	Drug Resistant Epilepsy	GENETIC: blood sample	Hospices Civils de Lyon		INTERVENTIONAL
NCT05705583	A Companion Diagnostic Study to Develop Circulating Exosomes as Predictive Biomarkers for the Response to Immunotherapy in Renal Cell Carcinoma	https://clinicaltrials.gov/study/NCT05705583	RECRUITING	Renal Cell Carcinoma	OTHER: Other: Blood and Urine Collection	Zhejiang Cancer Hospital		OBSERVATIONAL
NCT04894695	Urine Exosomes to Identify Biomarkers for LN	https://clinicaltrials.gov/study/NCT04894695	UNKNOWN	Lupus Nephritis	DIAGNOSTIC_TEST: biomarkers detection in different groups	RenJi Hospital		OBSERVATIONAL
NCT04394572	Identification of New Diagnostic Protein Markers for Colorectal Cancer	https://clinicaltrials.gov/study/NCT04394572	COMPLETED	Colorectal Cancer	BIOLOGICAL: Blood sample	CHU de Reims		OBSERVATIONAL
NCT02226055	An Investigation Into the Cardiovascular Risk and Aetiology of CKDu in Sri Lanka	https://clinicaltrials.gov/study/NCT02226055	COMPLETED	CKDu|Arterial Stiffness|Proteinuria|Serum Creatinine|Urinary Biomarkers|DNA Adducts	DEVICE: Arterial Stiffness Assessment	University of Edinburgh	Rajarata University, Sri Lanka	OBSERVATIONAL
NCT03488134	Predicting Prognosis and Recurrence of Thyroid Cancer Via New Biomarkers, Urinary Exosomal Thyroglobulin and Galectin-3	https://clinicaltrials.gov/study/NCT03488134	COMPLETED	Thyroid Cancer		National Taiwan University Hospital		OBSERVATIONAL
NCT04720599	Clinical Evaluation of ExoDx Prostate(IntelliScore) in Men Presenting for Initial Prostate Biopsy	https://clinicaltrials.gov/study/NCT04720599	COMPLETED	Urologic Cancer	DIAGNOSTIC_TEST: ExoDx Prostate(IntelliScore)	Exosome Diagnostics, Inc.		OBSERVATIONAL
NCT05541133	Effect of Acute Exercise on Exosome Associated Biomarkers	https://clinicaltrials.gov/study/NCT05541133	ACTIVE_NOT_RECRUITING	Healthy		Mayo Clinic		OBSERVATIONAL
NCT05370105	Extracellular Vesicles as Stroke Biomarkers	https://clinicaltrials.gov/study/NCT05370105	ACTIVE_NOT_RECRUITING	Stroke|Rehabilitation	OTHER: blood withdrawal	Fondazione Don Carlo Gnocchi Onlus		OBSERVATIONAL
NCT04948437	Urinary Exosomal Biomarkers of Thyroglobulin and Galectin-3 for Prognosis and Follow-up in Patients of Thyroid Cancer	https://clinicaltrials.gov/study/NCT04948437	RECRUITING	Thyroid Cancer|Papillary Thyroid Cancer|Follicular Thyroid Cancer		National Taiwan University Hospital		OBSERVATIONAL
NCT06108531	Tumor Exosome Liquid Biopsy Strategy to Diagnose Pancreatic Cancer	https://clinicaltrials.gov/study/NCT06108531	ENROLLING_BY_INVITATION	Pancreatic	OTHER	Shanghai Jiao Tong University School of Medicine		OBSERVATIONAL
NCT05270174	A Prospective, Multicenter Cohort Study of Urinary Exosome lncRNAs for Preoperative Diagnosis of Lymphatic Metastasis in Patients With Bladder Cancer	https://clinicaltrials.gov/study/NCT05270174	NOT_YET_RECRUITING	Explore Whether lncRNA-ElNAT1 in Urine Exosomes Can be Used as a New Target for Preoperative Diagnosis of Lymph Node Metastasis	OTHER: no intervention	Sun Yat-Sen Memorial Hospital of Sun Yat-Sen University		OBSERVATIONAL
NCT04081194	Cell Free Circulating Nucleic Acids as New Tumor Diagnostics From Human Plasma Samples.	https://clinicaltrials.gov/study/NCT04081194	UNKNOWN	New Tumor Diagnostics From Human Plasma Samples		Assiut University		OBSERVATIONAL
NCT04499794	The Study of Exosome EML4-ALK Fusion in NSCLC Clinical Diagnosis and Dynamic Monitoring	https://clinicaltrials.gov/study/NCT04499794	RECRUITING	Untreated Advanced NSCLC Patients|FISH Identified ALK Fusion Positive or Negative	DRUG: ALK inhibitor	Chinese Academy of Medical Sciences		OBSERVATIONAL
NCT05286684	Feasibility of Exosome Analysis in Cerebrospinal Fluid During the Diagnostic Workup of Metastatic Meningitis (Exo-LCR)	https://clinicaltrials.gov/study/NCT05286684	RECRUITING	Breast Cancer	PROCEDURE: Consultation|PROCEDURE: Cerebral and medullary MRI, lumbar puncture, CSF sampling|BIOLOGICAL: biological test	Centre Oscar Lambret		INTERVENTIONAL
NCT04629079	Improving the Early Detection of Lung Cancer by Combining Exosomal Analysis of Hypoxia With Standard of Care Imaging	https://clinicaltrials.gov/study/NCT04629079	RECRUITING	Lung Cancer		King's College London		OBSERVATIONAL
NCT05101655	Construction of Microfluidic Exosome Chip for Diagnosis of Lung Metastasis of Osteosarcoma	https://clinicaltrials.gov/study/NCT05101655	COMPLETED	Osteosarcoma|Pulmonary Metastases		Ruijin Hospital		OBSERVATIONAL
NCT05989867	Evaluation of OGTT in Patients With Post-pancreatitis Diabetes Mellitus for Diagnosis and Characterization	https://clinicaltrials.gov/study/NCT05989867	RECRUITING	Chronic Pancreatitis|Pancreatogenic Type 3C Diabetes Mellitus|Diabetes Mellitus|Oral Glucose Tolerance Test	DIAGNOSTIC_TEST: blood test|DEVICE: Continuous Glucose Monitor	Changhai Hospital		OBSERVATIONAL
NCT03032913	Diagnostic Accuracy of Circulating Tumor Cells (CTCs) and Onco-exosome Quantification in the Diagnosis of Pancreatic Cancer - PANC-CTC	https://clinicaltrials.gov/study/NCT03032913	COMPLETED	Pancreatic Ductal Adenocarcinoma (PDAC)	PROCEDURE: Blood samples|PROCEDURE: Portal vein blood sample	University Hospital, Bordeaux		OBSERVATIONAL
NCT06193941	Research on the Accurate Diagnosis of Urinary Tract Tumors and the Development of Kits	https://clinicaltrials.gov/study/NCT06193941	COMPLETED	Bladder Cancer|Urothelial Carcinoma	DIAGNOSTIC_TEST: RT-qPCR	Zhongnan Hospital		OBSERVATIONAL
NCT03542253	Combined Diagnosis of CT and Exosome in Early Lung Cancer	https://clinicaltrials.gov/study/NCT03542253	UNKNOWN	Early Lung Cancer	PROCEDURE: Surgery	Second Affiliated Hospital of Soochow University		OBSERVATIONAL
NCT06123871	Expression Analysis of Urinary Exosome in Type 2 Diabetic Kidney Disease and Evaluation of Its Clinical Diagnostic Value	https://clinicaltrials.gov/study/NCT06123871	ACTIVE_NOT_RECRUITING	Diabetic Nephropathy	OTHER: Grouping based on previous laboratory results, no intervention.	Yipeng Liu		OBSERVATIONAL
NCT04529915	Multicenter Clinical Research for Early Diagnosis of Lung Cancer Using Blood Plasma Derived Exosome	https://clinicaltrials.gov/study/NCT04529915	UNKNOWN	Lung Cancer	DIAGNOSTIC_TEST: Exosome sampling	Korea University Guro Hospital		OBSERVATIONAL
NCT03694483	Prostasomes as Diagnostic Tool for Prostate Cancer Detection	https://clinicaltrials.gov/study/NCT03694483	SUSPENDED	Prostate Cancer	DIAGNOSTIC_TEST: Genetic analysis for the detection of prostasomes	Hackensack Meridian Health	Uppsala University, Sweden (Department of Immunology, Genetics and Pathology)	OBSERVATIONAL
NCT03562715	microRNAs Role in Pre-eclampsia Diagnosis	https://clinicaltrials.gov/study/NCT03562715	COMPLETED	Preeclampsia		Cairo University		OBSERVATIONAL
NCT06070974	ExosoMe as Integrative Tool for pRognostic Stratification of Adverse Cardiac remodeLing in stEmi Patients: the MIRACLE Study	https://clinicaltrials.gov/study/NCT06070974	RECRUITING	STEMI	DIAGNOSTIC_TEST: CMR and blood collection	Centro Cardiologico Monzino	Istituto Auxologico Italiano	OBSERVATIONAL
NCT05915312	Exosome for Early Diagnosis of Bipolar Affective Disorder	https://clinicaltrials.gov/study/NCT05915312	NOT_YET_RECRUITING	Bipolar Affective Disorder|Major Depressive Disorder		Tianjin Anding Hospital		OBSERVATIONAL
NCT03493984	Plant Exosomes and Patients Diagnosed With Polycystic Ovary Syndrome (PCOS) 17	https://clinicaltrials.gov/study/NCT03493984	WITHDRAWN	Polycystic Ovary Syndrome	OTHER: Ginger exosomes|OTHER: Aloe exosomes|OTHER: Placebo	University of Louisville		INTERVENTIONAL
NCT05035134	Application of Circulating Exosomes in Early Diagnosis and Prognosis Evaluation After Intracerebral Hemorrhage	https://clinicaltrials.gov/study/NCT05035134	UNKNOWN	Intracerebral Hemorrhage锛汣irculating Exosomes		Tang-Du Hospital		OBSERVATIONAL
NCT06278064	Exosome-based Liquid Biopsies for Upper Gastrointestinal Cancers Diagnosis	https://clinicaltrials.gov/study/NCT06278064	RECRUITING	Gastric Cancer|Esophagus Cancer	OTHER: Gastric Cancer|OTHER: Esophagus Cancer	Beijing Friendship Hospital		OBSERVATIONAL
