# Supplementary material for: Advancements in extracellular vesicles biomanufacturing: a comprehensive overview of large-scale production and clinical research
Source: Front Bioeng Biotechnol. 2025 Feb 19;13:1487627. doi: 10.3389/fbioe.2025.1487627 (PMC11879961; doi:10.3389/fbioe.2025.1487627)
Supplement: Supplementary file 3 [file Table4.xlsx]

## Sheet: Sheet1
Table S4. Extracellular vesicles in drug delivery.
Rank	Title	Status	Study Results	Conditions	Interventions	Locations	URL
1	The Pilot Experimental Study of the Neuroprotective Effects of Exosomes in Extremely Low Birth Weight Infants	Not yet recruiting	No Results Available	Premature Birth|Extreme Prematurity|Preterm Intraventricular Hemorrhage|Hypoxia-Ischemia, Cerebral|Neurodevelopmental Disorders	Other: Exosomes derived from mesenchymal stromal cells (MSCs)	Federal State Budget Institution Research Center for Obstetrics, Gynecology and Perinatology Ministry of Healthcare, Moscow, Russian Federation	https://ClinicalTrials.gov/show/NCT05490173
2	Exosome-based Nanoplatform for Ldlr mRNA Delivery in FH	Not yet recruiting	No Results Available	Familial Hypercholesterolemia	Biological: Low Density Lipoprotein Receptor mRNA Exosomes	Tangdu Hospital, Air Force Medical University, Xi'an, Shannxi, China	https://ClinicalTrials.gov/show/NCT05043181
3	Study Investigating the Ability of Plant Exosomes to Deliver Curcumin to Normal and Colon Cancer Tissue	Recruiting	No Results Available	Colon Cancer	Dietary Supplement: curcumin|Dietary Supplement: Curcumin conjugated with plant exosomes|Other: No intervention	University of Louisville Hospital, Louisville, Kentucky, United States	https://ClinicalTrials.gov/show/NCT01294072
4	Focused Ultrasound and Exosomes to Treat Depression, Anxiety, and Dementias	Suspended	No Results Available	Refractory Depression|Anxiety Disorders|Neurodegenerative Diseases	Other: Exosomes	Neurological Associates of West Los Angeles, Santa Monica, California, United States	https://ClinicalTrials.gov/show/NCT04202770
5	The Use of Exosomes In Craniofacial Neuralgia	Suspended	No Results Available	Neuralgia	Other: Exosomes	Neurological Associates of West LA, Santa Monica, California, United States	https://ClinicalTrials.gov/show/NCT04202783
6	The Use of Exosomes for the Treatment of Acute Respiratory Distress Syndrome or Novel Coronavirus Pneumonia Caused by COVID-19	Not yet recruiting	No Results Available	Covid19|Novel Coronavirus Pneumonia|Acute Respiratory Distress Syndrome	Drug: MSC-exosomes delivered intravenously every other day on an escalating dose: (2:4:8)|Drug: MSC-exosomes delivered intravenously every other day on an escalating dose (8:4:8)|Drug: MSC-exosomes delivered intravenously every other day (8:8:8)	Mission Community Hospital, Panorama City, California, United States	https://ClinicalTrials.gov/show/NCT04798716
7	Changes of Exosomes and Biomarkers in Plasma and Alveolar Lavage Fluid of Patients With Sepsis Complicated With ARDS	Recruiting	No Results Available	Sepsis Complicated With ARDS	Diagnostic Test: Blood samples and alveolar lavage fluid were collected	Plasma and alveolar lavage fluid, Tianjin, Tianjin, China	https://ClinicalTrials.gov/show/NCT05476029
8	Efficacy and Safety of Exosomes Versus Platelet Rich Plasma in Patients of Androgenetic Alopecia	Recruiting	No Results Available	Androgenetic Alopecia	Biological: Exosomes GFC CELL EXO SCALP KIT (Leuco Exo 97%)|Biological: Platelet Rich Plasma	Services Hospital, Lahore, Punjab, Pakistan	https://ClinicalTrials.gov/show/NCT06239207
9	Study on Exosome Changes in Patients With Proliferative Diabetic Retinopathy	Not yet recruiting	No Results Available	Diabetic Retinopathy			https://ClinicalTrials.gov/show/NCT06198543
10	Mesenchymal Stem Cells Derived Exosomes in Skin Rejuvenation	Recruiting	No Results Available	Anti Aging	Combination Product: exosime injection	Isfahan University of Medical Sciences, Isfahan, Iran, Islamic Republic of	https://ClinicalTrials.gov/show/NCT05813379
11	COVID-19 Specific T Cell Derived Exosomes (CSTC-Exo)	Unknown status	No Results Available	Corona Virus Infection|Pneumonia	Biological: COVID-19 Specific T Cell derived exosomes (CSTC-Exo)	GENKOK, Kayseri, Melikgazi, Turkey	https://ClinicalTrials.gov/show/NCT04389385
12	Training Induced Muscle Exosome Release	Completed	Has Results	Metabolism	Behavioral: Acute Resistance Exercise	University of Kentucky, Lexington, Kentucky, United States	https://ClinicalTrials.gov/show/NCT04500769
13	Intra-articular Injection of MSC-derived Exosomes in Knee Osteoarthritis (ExoOA-1)	Unknown status	No Results Available	Osteoarthritis, Knee	Biological: Exosomes (sEVs)		https://ClinicalTrials.gov/show/NCT05060107
14	microRNAs Role in Pre-eclampsia Diagnosis	Completed	No Results Available	Preeclampsia			https://ClinicalTrials.gov/show/NCT03562715
15	Efficacy and Safety of EXOSOME-MSC Therapy to Reduce Hyper-inflammation In Moderate COVID-19 Patients	Unknown status	No Results Available	SARS-CoV2 Infection	Drug: Exosome-MSC Intravenous injection|Drug: Placebo Intravenous Injection|Drug: COVID-19 Standard Treatment	RSPAD Gatot Soebroto, Jakarta, DKI Jakarta, Indonesia|RSUP Dr. M. Jamil, Padang, West Sumatra, Indonesia|RSUP Dr. Sardjito, Yogyakarta, Indonesia	https://ClinicalTrials.gov/show/NCT05216562
16	ncRNAs in Exosomes of Cholangiocarcinoma	Unknown status	No Results Available	Cholangiocarcinoma|Benign Biliary Stricture		Medical Center for Digestive Diseases, The Second Affiliated Hospital of Nanjing Medical University, Nanjing, Jiangsu, China	https://ClinicalTrials.gov/show/NCT03102268
17	The Effects of Exosomes in Otitis Media With Effusion	Unknown status	No Results Available	Otitis Media With Effusion|Adenoid Hypertrophy	Procedure: Adenoidectomy		https://ClinicalTrials.gov/show/NCT05402267
18	Circulating Exosomes As Potential Prognostic And Predictive Biomarkers In Advanced Gastric Cancer Patients ("EXO-PPP Study")	Unknown status	No Results Available	Gastric Cancer		Medical oncology Department, Miguel Servet University Hospital, Zaragoza, Spain	https://ClinicalTrials.gov/show/NCT01779583
19	Exosome microRNAs as Potential Biomarkers of Metabolic Bone Disease of Prematurity	Recruiting	No Results Available	Exosomes|Newborn|Bone Diseases, Metabolic		Hunan Children's Hospital, Changsha, Hunan, China	https://ClinicalTrials.gov/show/NCT06368154
20	A Pilot Study of Tumor-Derived Exosomes as Diagnostic and Prognostic Markers in Breast Cancer Patients Receiving Neoadjuvant Chemotherapy	Withdrawn	No Results Available	Breast Neoplasms		Leo W. Jenkins Cancer Center, Greenville, North Carolina, United States	https://ClinicalTrials.gov/show/NCT01344109
21	Contents of Circulating Extracellular Vesicles: Biomarkers in Colorectal Cancer Patients	Unknown status	No Results Available	Colorectal Cancer	Biological: analysis (protein, lipid, RNA ...) of circulating exosomes, size and number|Other: Gathering additional information about the patient's cancer|Diagnostic Test: Diagnostic test	Chu Dijon Bourgogne, Dijon, France	https://ClinicalTrials.gov/show/NCT04523389
22	Intra-articular Injection of UC-MSC Exosome in Knee Osteoarthritis	Recruiting	No Results Available	Osteo Arthritis Knee	Biological: UC-MSC sEV	Clinica Universidad de los Andes, Santiago, Las Condes, Chile	https://ClinicalTrials.gov/show/NCT06431152
23	How Does Prostate Cancer Metastasize? Studying the Role of Secreted Packages (Exosomes) From Fat Tissue in Lean and Obese Patients	Recruiting	No Results Available	Prostate Cancer|Obesity	Procedure: Robotic Radical Prostatectomy	Charing Cross Hospital, Imperial College Healthcare NHS Trust, London, United Kingdom	https://ClinicalTrials.gov/show/NCT04167722
24	Prospectively Predict the Efficacy and Explore the Mechanism of Treatment of Gastrointestinal Tumors Based on Peripheral Multi-omics Liquid Biopsy	Recruiting	No Results Available	Advanced or Late Stage Gastrointestinal Cancer	Device: EV-array detection	Beijing Cancer Hospital, Beijing, Beijing, China	https://ClinicalTrials.gov/show/NCT05427227
25	A Study to Measure the Expression of the HER2-HER3 Dimer in Tumour and Blood (Exosomes) Samples From Patients With HER2 Positive Breast Cancer Receiving HER2 Targeted Therapies	Recruiting	No Results Available	HER2-positive Breast Cancer	Other: Acquisition of blood samples and tumour tissue samples (biopsies)	Brighton and Sussex University Hospitals NHS Trust, Brighton, United Kingdom|Guy's Cancer Centre, Guy's and St Thomas' NHS Foundation Trust, London, United Kingdom	https://ClinicalTrials.gov/show/NCT04288141
26	Clinical Study for Combined Analysis of CTC and Exosomes on Predicting the Efficacy of Immunotherapy in Patients With Hepatocellular Carcinoma	Recruiting	No Results Available	Hepatocellular Carcinoma	Device: CTC PD-L1, exosomal PD-L1, and exosomal LAG-3 detection	Zhongnan Hospital of Wuhan University, Wuhan, Hubei, China	https://ClinicalTrials.gov/show/NCT05575622
27	Interest of Circulating Tumor DNA in Digestive and Gynecologic/Breast Cancer	Recruiting	No Results Available	Breast Cancer|Digestive Cancer|Gynecologic Cancer|Circulating Tumor DNA|Exosomes	Diagnostic Test: Blood samples	CHU POitiers, Poitiers, France	https://ClinicalTrials.gov/show/NCT04530890
28	Vacuolar ATPase and Drug Resistance of High Grade Gliomas	Recruiting	No Results Available	Glioblastoma Multiforme		Azienda Socio Sanitaria Territoriale Monza - Ospedale San Gerardo, Monza, Italy	https://ClinicalTrials.gov/show/NCT05328089
29	A Proof of Concept Study to Evaluate Exosomes From Human Mesenchymal Stem Cells in Women With Premature Ovarian Insufficiency (POI)	Recruiting	No Results Available	Premature Ovarian Insufficiency|Diminished Ovarian Reserve	Drug: VL-PX10	Optimal Health Associates, Oklahoma City, Oklahoma, United States	https://ClinicalTrials.gov/show/NCT06072794
30	A Study of CAP-1002 in Ambulatory and Non-Ambulatory Patients With Duchenne Muscular Dystrophy	Completed	No Results Available	Muscular Dystrophies|Muscular Dystrophy, Duchenne|Muscular Disorders, Atrophic|Muscular Diseases|Neuromuscular Diseases|Nervous System Diseases|Genetic Diseases, X-Linked|Genetic Diseases, Inborn	Biological: CAP-1002|Drug: Placebo	University of California, Davis, Sacramento, California, United States|Children's Hospital Colorado, Aurora, Colorado, United States|Nemours Children's Hospital, Orlando, Florida, United States|Washington University, Saint Louis, Missouri, United States|Cincinnati Children's Hospital Medical Center, Cincinnati, Ohio, United States|University of Utah, Salt Lake City, Utah, United States|Children's…	https://ClinicalTrials.gov/show/NCT03406780
31	Phase 2a Multi-Center Prospective, Randomized Trial to Evaluate the Safety & Efficacy of Topical PEP-TISSEEL for Diabetic Foot Ulcers (DFU)	Recruiting	No Results Available	Diabetic Foot Ulcer	Biological: PEP (Purified Exosome Product) / TISSEEL	Professional Education & Research Institute (PERI), Blue Ash, Ohio, United States	https://ClinicalTrials.gov/show/NCT06319287
32	Prevention of Diabetes in Overweight/Obese Preadolescent Children	Completed	No Results Available	Overweight Children With Type 2 Diabetes Risk	Behavioral: lifestyle and psycho-educational program|Other: Exercise plus lifestyle and psycho-educational program	Pediatric Endocrinology Unit of the University Hospital of Araba (HUA), Vitoria-Gasteiz, Araba, Spain	https://ClinicalTrials.gov/show/NCT03027726
33	Extracellular Vesicles as Stroke Biomarkers	Active, not recruiting	No Results Available	Stroke|Rehabilitation	Other: blood withdrawal	IRCCS Don Gnocchi, Fondazione Don Carlo Gnocchi ONLUS, Florence, Italy|IRCCS S. Maria Nascente, Fondazione Don Carlo Gnocchi ONLUS, Milano, Italy	https://ClinicalTrials.gov/show/NCT05370105
34	The Mechanisms of Underlying Accelerated Repetitive Transcranial Magnetic Stimulation for Treatment-resistant Depression	Recruiting	No Results Available	Treatment-resistant Depression	Device: active iTBS|Device: sham rTMS	The First Affiliated Hospital of Zhejiang University, Hangzhou, Zhejiang, China	https://ClinicalTrials.gov/show/NCT05607654
35	Evaluation of the Protective Role of the L-DOPA Against Age Related Macular Degeneration in Parkinson's Patients	Terminated	No Results Available	Macular Degeneration, Senile	Device: Color retinography|Device: Optical coherence tomography|Device: Fundus autofluorescence imaging	Fondation Ophtalmologique A. de Rotchschild, Paris, France	https://ClinicalTrials.gov/show/NCT02863640
36	Prevalence of Age Related Macular Degeneration (ARMD) in Parkinson's Patients and Assesment of the Role of L-DOPA	Completed	No Results Available	Parkinson Disease|Age Related Macular Degeneration	Diagnostic Test: Color retinography|Diagnostic Test: Optical coherence tomography|Diagnostic Test: Fundus autofluorescence imaging	Fondation ophtalmologique Adolphe de Rothschild, Paris, France	https://ClinicalTrials.gov/show/NCT03415984
37	PEP on a Skin Graft Donor Site Wound	Active, not recruiting	No Results Available	Skin Graft	Biological: 10% PEP|Drug: TISSEEL|Biological: 20% PEP	International Research Partners, Doral, Florida, United States|Mayo Clinic in Rochester, Rochester, Minnesota, United States	https://ClinicalTrials.gov/show/NCT04664738
38	Accelerated Intermittent Theta-Burst Stimulation Ameliorate Major Depressive Disorder by Regulating CAMKII Pathway	Recruiting	No Results Available	Major Depressive Disorder|Major Depressive Disorder, Recurrent	Device: sham stimulation|Device: accelerated intermittent theta burst stimulation|Device: high frequency stimulation	the First Affiliated Hospital,Zhejiang University School of Medicine, Hangzhou, Zhejiang, China	https://ClinicalTrials.gov/show/NCT05913960
39	Prospectively Predict the Immunotherapy Response of Gastric Cancer Based on Circulating Exosomal LncRNA-GC1 Biopsy	Completed	No Results Available	Advanced Gastric Carcinoma|Immunotherapy	Device: Circulating exosomal lncRNA-GC1 detection	Chinese PLA General Hospital, Beijing, Beijing, China	https://ClinicalTrials.gov/show/NCT05334849
40	Research of Diagnostic Value for BMJ Infants	Unknown status	No Results Available	Jaundice, Neonatal	Diagnostic Test: Neonatal hyperbilirubinemia		https://ClinicalTrials.gov/show/NCT04527536
41	RDC Biomarker Study	Not yet recruiting	No Results Available	Cancer			https://ClinicalTrials.gov/show/NCT05876676
