# Supplementary material for: Advancements in extracellular vesicles biomanufacturing: a comprehensive overview of large-scale production and clinical research
Source: Front Bioeng Biotechnol. 2025 Feb 19;13:1487627. doi: 10.3389/fbioe.2025.1487627 (PMC11879961; doi:10.3389/fbioe.2025.1487627)
Supplement: Supplementary file 4 [file Table1.xlsx]

## Sheet: Sheet1
Table S1. The list of abbreviations in this article.
Abbreviations list
Abbreviations	Definition
EVs	Extracellular vesicles
USCs	Human urine-derived stem cells
SHEDs	Stem cells from human exfoliated decid-uous teeth
MSCs	Mesenchymal stem cells
MPCs	Multipotent progenitor cells
h-GECs	Human gastric epithelial cells
h-PODs	Human periOsteal derived cells
HDMECs	Human dermal microvascular endothelial cells
SEC	Size exclusion chromatography
DLS	Dynamic light scattering
NTA	Nanoparticle tracking analysis
ELISAs	Enzyme-Linked immunosorbent assays
MSI	Mass spectrometry imaging
PMEL	Premelanosome protein
HRS	Hepatocyte growth factor-regulated tyrosine kinase substrate
HRMS	High-Resolution Mass Spectrometry
SP-IRIS	Single particle interference measurement technology
STAM	Signal-transducing adapter molecule
MVBs	Multivesicular bodies
PLP	Proteolipid protein
ESCRT	Endosomal sorting complex required for transport
ARDS	Acute respiratory distress syndrome
IBD	Inflammatory bowel disease
PFS	Patients' progression-free survival
